# Supplementary material for: Analytical and Clinical Validation of a Serum microRNA RT-qPCR Assay for Detection of Acute Cellular Rejection in Liver Transplant Recipients
Source: Diagnostics (Basel). 2026 Jul 9;16(14):2152. doi: 10.3390/diagnostics16142152 (PMC13409392; doi:10.3390/diagnostics16142152)
Supplement: Supplementary file 1 [file diagnostics-16-02152-s001.zip]

Archive with 6 entries (6 files):
- HepatoTrack Analytical Clinical Validation Supplemental Material S1.pdf
- HepatoTrack Analytical Clinical Validation Supplemental Material S2.pdf
- HepatoTrack Analytical Clinical Validation Supplemental Material S3.pdf
- HepatoTrack Analytical Clinical Validation Supplemental Material S4.pdf
- HepatoTrack Analytical Clinical Validation Supplemental Material S5.pdf
- HepatoTrack Analytical Clinical Validation Supplemental Material S6.pdf
